# Supplementary material for: Engineering Moderately Lithiophilic Paper-Based Current Collectors with Variable Solid Electrolyte Interface Films for Anode-Free Lithium Batteries
Source: Nanomaterials (Basel). 2024 Sep 8;14(17):1461. doi: 10.3390/nano14171461 (PMC11396866; doi:10.3390/nano14171461)
Supplement: Supplementary file 1 [file nanomaterials-14-01461-s001.zip]

Archive with 1 entries (1 files):
- nanomaterials-3182088-supplementary.pdf
